# Supplementary material for: Sharing information across patient subgroups to draw conclusions from sparse treatment networks
Source: Biom J. Author manuscript; Available in PMC 2024 Dec 20. (PMC7617248; doi:10.1002/bimj.202200316)
Supplement: Supplementary Material [file EMS201286-supplement-Supplementary_Material.zip]

Archive with 3 entries (3 files):
- bimj2569-sup-0002-app2.docx
- bimj2569-sup-0001-app1.docx
- bimj2569-sup-0003-suppmat.zip
